# Supplementary material for: Amide Proton Transfer Weighted Imaging Shows Differences in Multiple Sclerosis Lesions and White Matter Hyperintensities of Presumed Vascular Origin
Source: Front Neurol. 2019 Dec 10;10:1307. doi: 10.3389/fneur.2019.01307 (PMC6914856; doi:10.3389/fneur.2019.01307)
Supplement: Data Sheet 1 — APTw values used in this study. [file Data_Sheet_1.xlsx]

## Sheet: MS APT (3.5) WM
Volunteer MS APT	gender	WCF li Mean	WCF re Mean	WCP li Mean	WCP re Mean	WCSO li Mean	WCSO re Mean
vol_05	female	0.5	0.6	0.6	0.3	0.4	0.9
vol_16	female	0.6	0.5	0.4	0.5	0.6	0.5
vol_15	female	-0.1	-0.1	0.3	-0.1	0.4	0.5
vol_14	female	-0.1	0.1	0	0.2	0.2	0.3
vol_06	female	0.2	0	0.3	0	0	0.4
vol_07	female	0.1	0.3	0.9	0.7	0.5	1
vol_10	female	-0.5	-0.2	0.1	-0.6	-0.3	0.5
vol_18	female	0.3	0	0.4	0.4	0.9	0.2
vol_19	female	1.1	0.8	1.4	1.3	1.7	1.4
vol_03	male	0.2	0.7	0.3	0.7	0.4	1.1
vol_17	male	-0.2	-0.1	0.2	-0.1	1	-0.1
vol_02	male	0.7	0.6	0.3	0.4	0.8	0.9
vol_04	male	0.7	0.6	0.9	0.6	1.2	0.6
vol_13	male	0.9	0.7	0.7	0.5	0.9	0.8
vol_12	male	0.8	0.8	0.8	0.6	1	0.5
vol_08	male	0.3	0.5	1.1	0.8	0.4	1.2
vol_09	male	-0.2	-0.2	0.2	0.1	0.7	0.4
vol_11	male	0.5	0.3	0.4	0.3	0.8	0.9
vol_20	male	0.5	0.4	0.8	0.7	0.1	0.7
vol_21	male	0.2	0.3	0.1	0	0.6	1.2

## Sheet: Tabelle1
MS Lesions								Vascular Lesions
Mean	Median	10th Percentile	25th Percentile	50th Percentile	75th Percentile	90th Percentile		Mean	Median	10th Percentile	25th Percentile	50th Percentile	75th Percentile	90th Percentile
0.843173	0.837402	0.349121	0.639648	0.837402	1.04492	1.2334		0.886076	1.01562	0.243164	0.72876	1.01562	1.18286	1.31934
0.656157	0.727539	0.251953	0.499268	0.727539	0.852051	1.03223		0.982294	0.952148	0.655273	0.871582	0.952148	1.09375	1.3418
0.278625	0.507812	-0.769531	-0.395508	0.507812	0.749512	1.15723		0.908203	0.969238	0.189941	0.444336	0.969238	1.35742	1.54199
0.608793	0.605469	0.362305	0.478516	0.605469	0.74707	0.897461		0.277148	0.288086	0.136719	0.201416	0.288086	0.341797	0.429688
0.623864	0.610352	0.244141	0.397949	0.610352	0.905762	1.04688		0.645243	0.627441	0.293945	0.410156	0.627441	0.849609	1.04346
0.786307	0.817871	0.46582	0.578613	0.817871	0.993652	1.08203		0.162021	0.200195	-0.0830078	0.0732422	0.200195	0.2771	0.332031
0.886549	0.849609	0.616211	0.708008	0.849609	0.985107	1.26172		0.356852	0.349121	0.275391	0.310059	0.349121	0.385742	0.479492
0.536296	0.568848	0.231934	0.419922	0.568848	0.67627	0.75293		0.795455	0.791016	0.629883	0.686035	0.791016	0.908203	0.967773
1.05988	1.02783	0.871582	0.974121	1.02783	1.18408	1.25439		0.459126	0.449219	0.214844	0.305176	0.449219	0.592041	0.734375
0.775799	0.766602	0.555664	0.629883	0.766602	0.921631	1.03027		0.475787	0.402832	0.09375	0.251465	0.402832	0.759277	0.939941
0.977006	0.930176	0.599609	0.791016	0.930176	1.22314	1.3833		0.419539	0.415039	0.107422	0.216064	0.415039	0.633545	0.707031
0.47399	0.483398	0.196289	0.272217	0.483398	0.634766	0.772461		0.433714	0.488281	-0.0766602	0.144043	0.488281	0.700684	0.882324
0.821289	0.791016	0.219727	0.458984	0.791016	1.09619	1.4917		0.428251	0.419922	0.154297	0.274658	0.419922	0.584717	0.673828
0.0906982	-0.012207	-0.441895	-0.256348	-0.012207	0.466309	0.751953		0.644792	0.625	0.15625	0.407715	0.625	0.881348	1.16211
0.572984	0.595703	-0.321777	-0.0488281	0.595703	1.14014	1.41357		0.459358	0.471191	-0.12207	0.19043	0.471191	0.74707	1.09131
0.840169	0.830078	0.410156	0.581055	0.830078	1.07422	1.28174		-0.685436	-0.708008	-1.34375	-1.01562	-0.708008	-0.395508	-0.0957031
0.525892	0.444336	0.0146484	0.303955	0.444336	0.71167	1.19824		-0.202393	-0.219727	-0.385742	-0.283203	-0.219727	-0.117188	-0.00976562
0.384139	0.195312	-0.119141	0.0415039	0.195312	0.637207	1.19824		0.203044	0.168457	0.0405273	0.117188	0.168457	0.317383	0.374512
0.949809	0.964355	0.341797	0.654297	0.964355	1.30615	1.55762		0.151997	0.144043	-0.166016	-0.0634766	0.144043	0.366211	0.499023
1.06357	1.0791	0.561523	0.762939	1.0791	1.35498	1.5332		0.592041	0.568848	0.488281	0.524902	0.568848	0.668945	0.708008
0.378581	0.361328	-0.170898	0.0732422	0.361328	0.646973	0.898438		0.660319	0.615234	0.373535	0.473633	0.615234	0.859375	1.00098
0.584635	0.454102	0.0341797	0.229492	0.454102	1.00586	1.21826		0.450297	0.444336	0.239258	0.327148	0.444336	0.560303	0.686523
0.702911	0.842285	0.133301	0.532227	0.842285	1.01074	1.12988		0.296373	0.283203	0.138672	0.202637	0.283203	0.400391	0.498047
1.20689	1.22559	0.610352	0.891113	1.22559	1.427	1.84082		0.470233	0.46875	-0.0664062	0.195312	0.46875	0.751953	1.01123
0.638761	0.820312	-0.84082	-0.00976562	0.820312	1.34033	1.94434		0.388184	0.456543	0.0527344	0.170898	0.456543	0.585938	0.684082
0.182166	0.170898	-0.0419922	0.0524902	0.170898	0.301514	0.395508		0.59755	0.556641	0.108887	0.317383	0.556641	0.854492	1.11523
0.654387	0.64209	-0.256348	0.141602	0.64209	1.18652	1.55322		0.401367	0.449219	0.0927734	0.291748	0.449219	0.535889	0.620117
1.37939	1.36963	0.471191	0.700684	1.36963	1.91406	2.65625		0.452346	0.458984	0.192383	0.307617	0.458984	0.587158	0.720703
0.43836	0.283203	-0.563477	-0.142822	0.283203	0.987549	1.57812		0.456543	0.43457	0.324219	0.375977	0.43457	0.537109	0.616211
1.01922	1.13281	0.178223	0.737305	1.13281	1.37451	1.67871		0.750639	0.725098	0.614746	0.703125	0.725098	0.820312	0.862793
1.41901	1.46484	1.11426	1.25732	1.46484	1.61499	1.68945		1.01257	1.04492	0.180176	0.668945	1.04492	1.48682	1.68652
1.18924	1.23291	0.580566	0.864258	1.23291	1.49414	1.78809		0.386079	0.444336	-0.000976562	0.163574	0.444336	0.598145	0.698242
1.96928	2.10449	0.556641	1.00708	2.10449	2.59277	3.49707		0.607096	0.593262	0.227539	0.446777	0.593262	0.827637	0.9375
1.39396	1.43066	1.03906	1.11572	1.43066	1.62598	1.81738		0.396484	0.454102	-0.224609	0.354004	0.454102	0.615234	0.742188
0.125122	0.202637	-0.566895	-0.268555	0.202637	0.522461	0.820312		0.156555	0.168457	-0.0737305	0.0439453	0.168457	0.244141	0.415039
0.546532	0.59082	-0.227051	0.141602	0.59082	0.952148	1.34131		0.638303	0.693359	0.0849609	0.449219	0.693359	0.877686	1.05176
0.49259	0.46875	-0.345703	0.0158691	0.46875	0.848389	1.4375		0.461381	0.527344	0.00976562	0.153809	0.527344	0.71167	0.844727
0.786518	0.876465	-0.208496	0.268555	0.876465	1.29395	1.79932		1.05643	0.986328	0.797852	0.825195	0.986328	1.28906	1.46338
0.374163	0.195312	-0.151367	0.00488281	0.195312	0.703125	1.20117		0.598332	0.605469	0.439453	0.455322	0.605469	0.71167	0.770508
1.52317	1.49414	1.05469	1.20972	1.49414	1.70898	2.07031		1.30906	1.34766	0.74707	1.12915	1.34766	1.55273	1.84863
0.328494	0.327148	-0.297852	0.0537109	0.327148	0.656738	0.942383		0.0488281	-0.0390625	-0.374023	-0.292969	-0.0390625	0.255127	0.883789
0.463414	0.46875	-0.18457	0.125732	0.46875	0.777588	1.08887		0.438911	0.527344	-0.566406	-0.0769043	0.527344	0.9375	1.4502
0.857747	0.913086	0.219238	0.437012	0.913086	1.25	1.3623		0.604869	0.517578	-0.107422	0.163574	0.517578	0.949707	1.38379
0.83814	0.869141	0.664062	0.742188	0.869141	0.927734	0.976562		0.753323	0.610352	0.205078	0.410156	0.610352	1.01562	1.58594
1.36845	1.38672	1.04102	1.21704	1.38672	1.49292	1.62891		0.0670277	0.126953	-0.768555	-0.375977	0.126953	0.548096	0.84082
1.29311	1.30859	1.03516	1.20483	1.30859	1.4209	1.5127		0.771582	0.756836	0.598145	0.664062	0.756836	0.849609	0.979004
0.539258	0.537109	0.375977	0.438232	0.537109	0.646973	0.703125		0.650756	0.615234	0.225586	0.383301	0.615234	0.908203	1.11328
0.196475	0.0854492	-0.218262	-0.0732422	0.0854492	0.473633	0.779785		0.8171	0.769043	0.401367	0.52002	0.769043	1.06201	1.27344
0.292271	0.214844	-0.0146484	0.0585938	0.214844	0.473633	0.65332		0.210325	0.227051	-0.244141	-0.0341797	0.227051	0.488281	0.635254
1.23831	1.2793	0.59375	0.906982	1.2793	1.62964	1.79883		0.121209	0.107422	-0.146484	-0.012207	0.107422	0.263672	0.395508
0.403564	0.405273	0.283203	0.334473	0.405273	0.466309	0.507812		0.0676145	0.0634766	-0.287598	-0.131836	0.0634766	0.268555	0.449219
0.682547	0.612793	0.339844	0.402832	0.612793	0.847168	1.27393		0.309245	0.32959	-0.0449219	0.151367	0.32959	0.478516	0.623047
0.393982	0.395508	0.289551	0.334473	0.395508	0.45166	0.513184		1.13738	1.06445	0.732422	0.898438	1.06445	1.36719	1.68945
0.456136	0.454102	0.262695	0.327148	0.454102	0.588379	0.672363		0.276393	0.241699	0.0395508	0.117188	0.241699	0.419922	0.602539
0.250822	0.214844	0.0625	0.15625	0.214844	0.338135	0.513672		0.151367	0.19043	-0.0908203	-0.00244141	0.19043	0.283203	0.348633
0.552382	0.524902	0.0444336	0.256348	0.524902	0.869141	1.05078		0.792257	0.830078	0.523438	0.687256	0.830078	0.957031	1.05176
0.644962	0.673828	0.0263672	0.36377	0.673828	0.90332	1.20801		0.396235	0.356445	-0.0576172	0.115967	0.356445	0.668945	0.888672
0.23555	0.258789	-0.043457	0.0195312	0.258789	0.419922	0.568359		0.967041	1.01562	0.700684	0.830078	1.01562	1.09131	1.1377
1.14819	1.12793	0.749023	0.950928	1.12793	1.39526	1.61523		0.447266	0.419922	0.273438	0.3125	0.419922	0.522461	0.693359
1.11232	1.10352	0.896484	0.980225	1.10352	1.22437	1.34473		0.618575	0.634766	0.276367	0.450439	0.634766	0.834961	0.928711
1.44842	1.47705	0.953125	1.20117	1.47705	1.73584	1.8374		1.09102	1.12061	0.643555	0.976562	1.12061	1.25977	1.4082
0.991636	0.927734	0.278809	0.712891	0.927734	1.23047	1.82959		2.02678	1.89941	1.52344	1.67358	1.89941	2.23755	2.875
0.897153	0.805664	0.585938	0.684814	0.805664	1.13403	1.33691		-0.743226	-0.74707	-1.29785	-0.944824	-0.74707	-0.402832	-0.273438
0.921076	0.898438	0.629883	0.740967	0.898438	1.073	1.24609		-0.0604569	-0.10498	-0.57373	-0.336914	-0.10498	0.209961	0.561523
0.580218	0.576172	0.327148	0.474854	0.576172	0.657959	0.932617		0.168984	0.161133	-0.148438	-0.00854492	0.161133	0.380859	0.492188
0.747898	0.761719	-0.03125	0.314941	0.761719	1.14258	1.44238		-0.0895967	-0.131836	-0.647461	-0.410156	-0.131836	0.292969	0.551758
0.954912	1.00586	0.625	0.762939	1.00586	1.12793	1.3252		-0.273031	-0.305176	-1.03027	-0.683594	-0.305176	0.161133	0.428223
0.305731	0.258789	-0.0166016	0.114746	0.258789	0.410156	0.786621		-0.913419	-0.917969	-1.55273	-1.25244	-0.917969	-0.600586	-0.22998
1.6084	1.61377	1.41602	1.5625	1.61377	1.67969	1.76514		0.379593	0.400391	-0.192383	0.151367	0.400391	0.528564	0.857422
0.939331	0.944824	0.771973	0.847168	0.944824	1.0376	1.09375		0.379593	0.400391	-0.192383	0.151367	0.400391	0.528564	0.857422
0.800781	0.795898	0.414062	0.535889	0.795898	1.05469	1.13574		0.869185	0.805664	0.255859	0.541992	0.805664	1.12305	1.63037
0.944506	0.854492	0.572266	0.690918	0.854492	1.12183	1.53418		0.339577	0.292969	-0.432617	-0.147705	0.292969	0.802002	1.15137
0.89878	0.922852	0.473145	0.703125	0.922852	1.13281	1.28516		0.746995	0.756836	0.371094	0.545654	0.756836	1.0022	1.08887
0.941063	0.874023	0.669922	0.71167	0.874023	1.06689	1.3418		0.165737	0.161133	-0.10498	-0.0292969	0.161133	0.327148	0.427246
1.05585	1.09863	0.766602	0.985107	1.09863	1.17676	1.25195		0.474001	0.50293	0.101562	0.257568	0.50293	0.72876	0.821289
1.6084	1.61377	1.41602	1.5625	1.61377	1.67969	1.76514		0.11181	0.0537109	-0.316406	-0.175781	0.0537109	0.375977	0.639648
0.492484	0.444336	-0.40332	0.123291	0.444336	0.932617	1.33203		0.0886027	0.0439453	-0.1875	-0.0927734	0.0439453	0.244141	0.429688
0.811632	0.664062	-0.0185547	0.263672	0.664062	1.40503	1.9082		1.03323	1.05469	-0.388672	0.454102	1.05469	1.75781	2.12158
0.717936	0.725098	0.339355	0.556641	0.725098	0.986328	1.04736		-0.337612	-0.200195	-1.2876	-0.771484	-0.200195	0.356445	0.425293
1.63003	1.66748	0.718262	1.00342	1.66748	2.24609	2.45117		0.410593	0.388184	-0.554199	-0.0830078	0.388184	0.981445	1.41357
0.761946	0.805664	0.113281	0.52002	0.805664	1.1145	1.2373		1.18719	1.14502	-0.0761719	0.749512	1.14502	1.82373	2.44531
0.576394	0.510254	0.127441	0.302734	0.510254	0.74707	1.22266		-0.00950405	-0.0439453	-0.587891	-0.290527	-0.0439453	0.217285	0.593262
0.676812	0.686035	0.0810547	0.356445	0.686035	1.05957	1.14502		0.753581	0.766602	0.410156	0.600586	0.766602	0.931396	1.08594
1.09272	1.05957	0.631836	0.85083	1.05957	1.33301	1.46582		0.683594	0.825195	-1.77344	-0.405273	0.825195	1.92871	2.89697
1.22177	1.23047	0.703613	0.866699	1.23047	1.57227	1.71045		0.834704	0.229492	-0.958008	-0.385742	0.229492	1.73462	4.0293
0.393834	0.405273	0.10498	0.253906	0.405273	0.534668	0.632324		0.903809	0.834961	0.588379	0.644531	0.834961	1.05957	1.4209
0.664191	0.695801	0.259766	0.537109	0.695801	0.859375	0.954102		0.422814	0.327148	-0.299805	0.0109863	0.327148	0.827637	1.2627
0.694597	0.688477	0.208008	0.401611	0.688477	1.01807	1.16309		0.204123	0.205078	-0.525879	-0.249023	0.205078	0.551758	0.959961
0.86516	0.900879	0.402832	0.605469	0.900879	1.11328	1.31348		0.486202	0.444336	-0.0498047	0.078125	0.444336	0.864258	1.08838
0.922459	0.900879	0.615234	0.722656	0.900879	1.14014	1.31738		1.98486	1.93604	1.7334	1.78223	1.93604	2.1875	2.35352
0.818576	0.830078	0.192871	0.429688	0.830078	1.18652	1.49414		1.79655	1.70898	1.03516	1.19629	1.70898	2.22778	2.58789
0.518307	0.449219	-0.00341797	0.200195	0.449219	0.893555	1.14795		0.864476	0.895996	-0.3125	0.12207	0.895996	1.46729	1.95361
0.202288	0.222168	-0.187012	-0.0146484	0.222168	0.410156	0.553711		-0.437549	-0.483398	-1.47705	-1.02295	-0.483398	0.166016	0.595703
0.768944	0.732422	0.242188	0.52124	0.732422	0.970459	1.24609		1.3932	1.49902	0.952148	1.29761	1.49902	1.68213	1.81641
0.561352	0.449219	0.214844	0.300293	0.449219	0.776367	1.07617		0.521824	0.546875	0.356445	0.421143	0.546875	0.621338	0.666992
1.04922	1.12793	0.386719	0.767822	1.12793	1.33911	1.52344		0.171701	0.200195	-0.289062	-0.0341797	0.200195	0.361328	0.53125
0.298074	0.310059	-0.0610352	0.129395	0.310059	0.483398	0.62207		0.689979	0.605469	0.242188	0.351562	0.605469	0.899658	1.30957
0.371927	0.317383	0.185547	0.263672	0.317383	0.430908	0.594727		0.647116	0.571289	0.316406	0.427246	0.571289	0.791016	1.08496
0.252491	0.249023	-0.276367	-0.090332	0.249023	0.599365	0.857422		0.242106	0.270996	0.00292969	0.0976562	0.270996	0.400391	0.44873
0.557718	0.505371	0.0634766	0.244141	0.505371	0.825195	1.10156		0.790039	0.791016	0.629883	0.673828	0.791016	0.878906	0.952148
0.405955	0.444336	0.0117188	0.213623	0.444336	0.600586	0.807617		0.442956	0.444336	0.289062	0.371094	0.444336	0.512695	0.591797
0.454102	0.361328	0.0205078	0.235596	0.361328	0.688477	0.992188		0.383815	0.383301	0.0703125	0.258789	0.383301	0.473633	0.683105
0.482046	0.541992	-0.258789	0.212402	0.541992	0.810547	1.07422		0.401223	0.400391	0.0742188	0.200195	0.400391	0.566406	0.77002
-0.507347	-0.466309	-1.07812	-0.800781	-0.466309	-0.161133	0.0356445		0.957682	0.942383	0.498047	0.780029	0.942383	1.14624	1.32324
0.367296	0.336914	0.168945	0.244141	0.336914	0.50293	0.594727		-0.368683	-0.371094	-0.673828	-0.534668	-0.371094	-0.174561	-0.0615234
0.329536	0.317383	0.0732422	0.147705	0.317383	0.541992	0.693359		0.416572	0.32959	-0.258301	0.0341797	0.32959	0.786133	1.15479
0.265408	0.234375	0.0195312	0.133057	0.234375	0.397949	0.537109		0.47192	0.439453	-0.0673828	0.214844	0.439453	0.841064	1.03027
0.761158	0.786133	0.233887	0.527344	0.786133	1.02783	1.22168		1.02295	0.957031	0.789551	0.859375	0.957031	1.2207	1.26123
-0.0203451	0.078125	-0.617676	-0.268555	0.078125	0.268555	0.410156		0.817667	0.869141	0.341797	0.559082	0.869141	1.09741	1.24023
0.899797	0.922852	0.55957	0.776367	0.922852	1.05347	1.17188		0.696106	0.705566	0.320312	0.510254	0.705566	0.881348	0.98584
1.21529	1.21582	0.974121	1.14746	1.21582	1.29883	1.39111		1.20868	1.27441	0.604004	1.02051	1.27441	1.46484	1.59814
0.650476	0.634766	0.168945	0.446777	0.634766	0.930176	0.99707		0.358398	0.332031	-0.249023	-0.0244141	0.332031	0.81543	0.925293
0.906908	0.9375	0.381836	0.635986	0.9375	1.13892	1.45703		0.833008	0.79834	0.45166	0.588379	0.79834	1.08887	1.25732
1.13401	0.922852	0.587891	0.726318	0.922852	1.5564	1.96387		0.604467	0.615234	0.0585938	0.300293	0.615234	0.881348	1.12402
0.729041	0.712891	0.491699	0.595703	0.712891	0.844727	0.987793		0.473069	0.327148	-0.642578	-0.0439453	0.327148	0.751953	2.30273
1.2323	1.19873	0.969238	1.0083	1.19873	1.37207	1.61572		-0.559062	-0.585938	-1.625	-1.17798	-0.585938	-0.0134277	0.712891
0.509354	0.439453	-0.00878906	0.212402	0.439453	0.891113	1.12402		0.215558	0.336914	-1.69824	-0.871582	0.336914	1.26221	1.82422
1.19564	1.25	0.698242	0.913086	1.25	1.51367	1.68213		0.835693	0.76416	0.0805664	0.385742	0.76416	1.1792	1.76025
0.361328	0.368652	-0.111328	0.134277	0.368652	0.554199	0.835938		1.3474	1.26953	-0.172852	0.437012	1.26953	2.22656	2.83203
0.312337	0.300293	0.175781	0.249023	0.300293	0.439453	0.495605		1.55263	1.78223	0.768555	1.30371	1.78223	1.96289	2.11377
1.11635	1.09863	0.845703	0.944824	1.09863	1.30005	1.39258		0.535852	0.539551	-0.0527344	0.283203	0.539551	0.947266	1.14111
0.460538	0.461426	0.111328	0.246582	0.461426	0.693359	0.846191		0.299039	0.395508	-0.698242	-0.183105	0.395508	0.808105	1.15527
0.336026	0.34668	0.162109	0.300293	0.34668	0.402832	0.453125		0.367713	0.322266	-0.643066	-0.373535	0.322266	1.01562	1.68262
0.202576	0.200195	-0.151367	-0.00244141	0.200195	0.410156	0.603027		1.65625	1.69434	1.20605	1.34521	1.69434	1.94702	2.08496
0.838111	0.932617	0.501953	0.596924	0.932617	1.03271	1.10547		1.36689	1.19629	0.271484	0.855713	1.19629	2.08618	2.55957
0.218424	0.163574	0.0317383	0.0585938	0.163574	0.302734	0.551758		0.878482	0.908203	0.194336	0.537109	0.908203	1.23657	1.5752
1.50999	1.63086	1.03027	1.3269	1.63086	1.75049	1.7998		1.09116	1.17676	0.527344	0.64209	1.17676	1.36108	1.9209
0.500398	0.534668	0.195801	0.3125	0.534668	0.664062	0.747559		1.5729	1.54785	1.11328	1.32812	1.54785	1.7627	2.04688
0.796204	0.771484	0.573242	0.688477	0.771484	0.959473	1.00537		0.577034	0.561523	0.349609	0.444336	0.561523	0.67627	0.800781
0.887779	0.866699	0.490234	0.615234	0.866699	1.16211	1.3208		0.853996	0.825195	0.648438	0.751953	0.825195	0.957031	1.06543
1.22699	1.20605	1.01074	1.09863	1.20605	1.3855	1.45508		0.812291	0.859375	0.538574	0.65918	0.859375	0.986328	1.06592
1.19979	1.22559	0.916992	1.0791	1.22559	1.32812	1.43555		-0.540152	-0.566406	-1.31445	-1.01929	-0.566406	-0.131836	0.392578
1.32324	1.34277	1.02832	1.12427	1.34277	1.46118	1.63281		0.308221	0.175781	-0.697266	-0.279541	0.175781	0.905762	1.48633
0.533218	0.512695	0.24707	0.332031	0.512695	0.703125	0.851562		0.184208	0.249023	-1.42578	-0.621338	0.249023	1.0144	1.52832
0.951974	0.932617	0.618164	0.812988	0.932617	1.14502	1.2998		0.00782588	-0.0830078	-0.353516	-0.239258	-0.0830078	0.166016	0.53418
0.341738	0.371094	-0.0537109	0.111084	0.371094	0.552979	0.673828		0.357002	0.32959	-0.23291	0.107422	0.32959	0.561523	0.858398
0.230748	0.200195	0.0878906	0.133057	0.200195	0.307617	0.498047		0.157645	0.253906	-0.4375	-0.0341797	0.253906	0.463867	0.589355
0.750033	0.771484	0.175781	0.445557	0.771484	1.05713	1.26465		0.790966	0.856934	0.222168	0.517578	0.856934	1.08398	1.2666
1.41547	1.39648	1.07617	1.21094	1.39648	1.57837	1.8584		1.07192	1.03027	0.0126953	0.594482	1.03027	1.53442	2.13379
1.01842	0.981445	0.625	0.748291	0.981445	1.24268	1.46484		0.432777	0.412598	0.0161133	0.19043	0.412598	0.742188	0.875977
0.908637	0.90332	0.571289	0.67627	0.90332	1.1853	1.30859		0.318994	0.339355	-0.43457	-0.124512	0.339355	0.742188	1.01807
0.679183	0.722656	0.322266	0.531006	0.722656	0.83374	0.942383		0.96405	0.856934	-0.043457	0.478516	0.856934	1.46729	2.0835
0.480526	0.339355	-0.141602	0.136719	0.339355	0.620117	1.48438		-0.0124621	0.0585938	-0.569336	-0.383301	0.0585938	0.324707	0.537109
0.550363	0.510254	0.213379	0.3125	0.510254	0.795898	1.02979		0.521484	0.488281	-0.0634766	0.380859	0.488281	0.893555	0.915527
1.10049	1.12549	0.727539	0.917969	1.12549	1.30371	1.40869		0.88157	0.913086	0.571289	0.765381	0.913086	1.03638	1.1123
0.444841	0.439453	0.183594	0.263672	0.439453	0.600586	0.72168		-0.0173118	-0.0195312	-0.183594	-0.108643	-0.0195312	0.0598145	0.171875
0.690252	0.703125	0.104492	0.649414	0.703125	0.869141	1.09668		1.23569	1.38184	0.62793	0.960693	1.38184	1.50024	1.6709
0.479562	0.454102	0.0351562	0.297852	0.454102	0.678711	0.880371		1.02683	1.01074	0.623047	0.754395	1.01074	1.19751	1.4707
0.68569	0.727539	0.126953	0.419922	0.727539	0.991211	1.17676		1.31761	1.35254	0.950195	1.15234	1.35254	1.56128	1.61816
0.532508	0.454102	0.0996094	0.266113	0.454102	0.776367	0.996582		0.704086	0.649414	0.417969	0.517578	0.649414	0.848389	1.1084
0.764339	0.820312	0.325195	0.576172	0.820312	0.953369	1.10938		1.36668	1.34277	1.04199	1.14258	1.34277	1.58569	1.75586
0.657848	0.683594	0.350098	0.527344	0.683594	0.791016	0.885742		0.899675	0.830078	0.419922	0.617676	0.830078	1.17676	1.45898
0.14768	0.146484	-0.203125	-0.0732422	0.146484	0.335693	0.505859		0.605979	0.59082	0.327148	0.458984	0.59082	0.766602	0.898438
0.510685	0.488281	0.105957	0.239258	0.488281	0.732422	1.13916		1.08128	1.1084	0.767578	0.946045	1.1084	1.21094	1.32617
-0.66945	-0.595703	-1.25195	-0.856934	-0.595703	-0.362549	-0.223633		0.374244	0.368652	0.146484	0.268555	0.368652	0.458984	0.62793
-0.680629	-0.791016	-1.3584	-1.04492	-0.791016	-0.297852	0.0371094		0.49727	0.429688	0.310059	0.368652	0.429688	0.622559	0.727539
-0.435084	-0.463867	-0.976562	-0.817871	-0.463867	-0.0390625	0.172852		1.08709	1.19141	0.078125	0.507812	1.19141	1.71875	2.03711
1.21837	1.25977	0.958984	1.1377	1.25977	1.39038	1.42773		0.584259	0.593262	0.318848	0.473633	0.593262	0.690918	0.877441
0.549777	0.551758	0.172852	0.351562	0.551758	0.737305	0.980469		0.122307	0.117188	-0.369141	-0.200195	0.117188	0.380859	0.588867
0.912569	1.06445	0.0146484	0.375977	1.06445	1.31592	1.63965		0.876924	0.871582	0.348633	0.561523	0.871582	1.20605	1.42725
0.561882	0.578613	0.112305	0.385742	0.578613	0.759277	0.912598		0.793457	0.856934	0.107422	0.407715	0.856934	1.20117	1.47705
0.283154	0.297852	-0.453125	-0.166016	0.297852	0.748291	0.957031		0.653792	0.705566	0.112793	0.356445	0.705566	0.917969	1.00586
0.696588	0.693359	0.463379	0.576172	0.693359	0.810547	0.938477		1.04004	1.16455	0.571289	0.65918	1.16455	1.3623	1.3916
0.833092	0.859375	0.540039	0.725098	0.859375	0.983887	1.0874		0.649136	0.649414	0.332031	0.473633	0.649414	0.811768	0.9375
1.31068	1.30371	1.00195	1.13403	1.30371	1.47949	1.59668		1.09486	1.11328	0.68457	0.883789	1.11328	1.2793	1.48438
0.911088	0.952148	0.586914	0.800781	0.952148	1.04492	1.146		-0.14974	0.161133	-3.32715	-1.81519	0.161133	1.6748	2.70605
1.20018	1.20605	0.978516	1.08765	1.20605	1.31836	1.42383		-0.0718451	0.0244141	-2.44238	-1.03027	0.0244141	0.792236	1.6416
1.1141	1.08154	0.834473	0.908203	1.08154	1.2915	1.53418		1.6122	1.79199	0.482422	0.9729	1.79199	2.2583	2.78711
0.618419	0.717773	0.288086	0.461426	0.717773	0.776367	0.84668		0.481734	0.424805	-0.567871	0.146484	0.424805	1.03271	1.4541
0.752141	0.715332	0.5	0.625	0.715332	0.876465	1.07715		-4.5419	-4.45312	-5.8877	-5.59082	-4.45312	-3.62671	-3.26465
0.452881	0.422363	0.147949	0.280762	0.422363	0.563965	0.829102		-2.38831	-2.43408	-3.39209	-2.9248	-2.43408	-1.82129	-1.41846
1.34847	1.38428	0.898438	1.18164	1.38428	1.57715	1.69482		0.427063	0.341797	-0.145508	0.0512695	0.341797	0.548096	0.992188
0.444641	0.43457	0.280273	0.375977	0.43457	0.493164	0.650879		1.04629	1.03027	0.370117	0.848389	1.03027	1.33789	1.60156
0.823818	0.766602	0.610352	0.6604	0.766602	0.986328	1.1377		0.747584	0.742188	0.62207	0.673828	0.742188	0.823975	0.885742
1.17713	1.33789	0.314453	0.799561	1.33789	1.50757	1.70996		0.473411	0.46875	0.208008	0.27832	0.46875	0.673828	0.722656
0.92804	0.964355	0.792969	0.81543	0.964355	1.02051	1.07471		0.581721	0.517578	0.283203	0.410156	0.517578	0.693359	1.10693
0.927463	0.935059	0.714355	0.849609	0.935059	0.996094	1.0791		0.801068	0.791016	0.574219	0.682373	0.791016	0.946045	1.0166
1.38505	1.34766	1.13867	1.24023	1.34766	1.55273	1.66211		0.285645	0.256348	-0.0908203	0.0683594	0.256348	0.561523	0.69873
0.52565	0.532227	0.0351562	0.240479	0.532227	0.805664	0.953125		-0.345553	-0.273438	-0.664062	-0.391846	-0.273438	-0.180664	-0.102539
1.26185	1.2915	0.913574	1.11816	1.2915	1.44043	1.58447		0.529	0.522461	0.205078	0.371094	0.522461	0.67627	0.89209
0.842896	0.800781	0.630859	0.668945	0.800781	0.964355	1.20264		0.771193	0.776367	0.493164	0.620117	0.776367	0.917969	1.01904
1.41829	1.47949	0.939941	1.19629	1.47949	1.66016	1.8335		1.18319	1.16211	0.878906	1.03516	1.16211	1.34521	1.48535
0.726624	0.742187	0.544922	0.627441	0.742187	0.825195	0.975098		0.690635	0.632324	0.3125	0.449219	0.632324	0.927734	1.15723
0.616788	0.583496	0.325195	0.366211	0.583496	0.864258	0.961426		0.772942	0.737305	0.391602	0.587158	0.737305	0.981445	1.1709
0.68165	0.65918	0.519531	0.576172	0.65918	0.760498	0.914062		0.469765	0.488281	0.21582	0.389404	0.488281	0.611572	0.666992
0.980469	0.939941	0.847168	0.88623	0.939941	1.09375	1.15967		1.11361	1.08398	0.629883	0.783691	1.08398	1.40137	1.70898
0.982886	1.00098	0.807617	0.869141	1.00098	1.0791	1.16406		0.849348	0.866699	0.382812	0.654297	0.866699	1.07422	1.22168
1.22176	1.19141	0.866211	1.01562	1.19141	1.46606	1.67871		0.809829	0.803223	0.422363	0.639648	0.803223	1.0498	1.17432
0.989562	0.947266	0.711914	0.874023	0.947266	1.13525	1.27832		0.516201	0.527344	0.28418	0.393066	0.527344	0.633545	0.728516
1.00986	1.03516	0.759766	0.904541	1.03516	1.12183	1.21289		0.186768	0.141602	-0.256348	-0.0537109	0.141602	0.461426	0.564941
1.43657	1.4502	0.985352	1.19263	1.4502	1.71875	1.87598		0.683594	0.673828	0.320312	0.539551	0.673828	0.854492	1.06055
0.271413	0.349121	-0.175293	0.0390625	0.349121	0.498047	0.618164		0.303819	0.231934	0.143066	0.185547	0.231934	0.361328	0.631836
1.04041	1.04492	0.698242	0.786133	1.04492	1.24146	1.4834		-0.448166	-0.424805	-0.794922	-0.579834	-0.424805	-0.27832	-0.169922
0.639516	0.644531	0.484375	0.556641	0.644531	0.722656	0.78418		0.595703	0.59082	0.444336	0.50293	0.59082	0.71167	0.74707
0.758808	0.74707	0.390625	0.60791	0.74707	1.00098	1.104		0.595703	0.59082	0.444336	0.50293	0.59082	0.71167	0.74707
0.737503	0.727539	0.415039	0.548096	0.727539	0.946045	1.04102		0.582807	0.59082	0.305664	0.395508	0.59082	0.742188	0.887207
1.11516	1.16211	0.605469	0.927734	1.16211	1.36719	1.47852		0.958411	0.969238	0.50293	0.688477	0.969238	1.2793	1.34131
0.806766	0.839844	0.351562	0.627441	0.839844	1.02051	1.18213		0.431229	0.424805	0.0830078	0.257568	0.424805	0.609131	0.758789
1.53564	1.5332	1.1167	1.3623	1.5332	1.72852	1.9082		0.839976	0.79834	0.546875	0.634766	0.79834	1.01562	1.21289
1.16579	1.11328	0.631836	0.864258	1.11328	1.47217	1.68848		0.242856	0.19043	-0.0698242	0.0488281	0.19043	0.410156	0.624512
1.18644	1.18652	0.795898	0.996094	1.18652	1.33911	1.52539		0.703501	0.712891	0.383789	0.563965	0.712891	0.877686	0.962891
0.603579	0.615234	0.292969	0.362549	0.615234	0.841064	0.944336		1.13574	1.1084	0.908203	1.03516	1.1084	1.20483	1.41602
0.821264	0.825195	0.649414	0.721436	0.825195	0.9375	0.985352		0.775809	0.783691	0.339355	0.541992	0.783691	0.976562	1.17676
0.740374	0.766602	0.46875	0.616455	0.766602	0.893555	0.922852		1.21198	1.18896	0.866211	1.00098	1.18896	1.44043	1.57715
0.613502	0.605469	0.451172	0.527344	0.605469	0.716553	0.785156		0.604702	0.593262	0.213867	0.400391	0.593262	0.820312	0.997559
0.849854	0.864258	0.571289	0.744629	0.864258	0.983887	1.05713		0.408905	0.449219	0.0400391	0.240479	0.449219	0.599365	0.717773
0.664438	0.634766	0.436523	0.528564	0.634766	0.788574	0.96582		0.483398	0.505371	0.295898	0.354004	0.505371	0.566406	0.661133
1.40202	1.35742	1.2207	1.27075	1.35742	1.52954	1.60645		0.46658	0.46875	0.199707	0.302734	0.46875	0.620117	0.6875
0.751367	0.732422	0.532227	0.618896	0.732422	0.844727	0.957031		0.661385	0.65918	0.462891	0.581055	0.65918	0.753174	0.819336
1.44733	1.45996	0.914062	1.17676	1.45996	1.80908	2.03027		0.795178	0.810547	0.415039	0.69458	0.810547	0.933838	1.02148
0.492578	0.600586	-0.317383	0.0634766	0.600586	0.847168	1.0791		0.77909	0.769043	0.364746	0.593262	0.769043	0.974121	1.17432
0.198669	0.214844	-0.00292969	0.0244141	0.214844	0.361328	0.432617		1.14447	1.1377	0.802734	0.938721	1.1377	1.33301	1.51562
0.84288	0.859375	0.451172	0.692139	0.859375	1.01562	1.14258		0.796712	0.812988	0.43457	0.610352	0.812988	0.927734	1.1792
0.214214	0.219727	-0.172852	0.0817871	0.219727	0.406494	0.518555		0.619965	0.620117	0.302734	0.467529	0.620117	0.758057	0.892578
0.287634	0.292969	-0.0688477	0.078125	0.292969	0.512695	0.630859		0.141475	0.0878906	-0.244141	-0.150146	0.0878906	0.230713	0.682617
0.0606357	0.0488281	-0.546875	-0.280762	0.0488281	0.446777	0.732422		0.583038	0.529785	0.19043	0.336914	0.529785	0.820312	1.05127
0.575936	0.681152	0.00683594	0.415039	0.681152	0.839844	0.957031		0.222778	0.166016	-0.244141	0.0317383	0.166016	0.419922	0.693359
-0.183547	-0.146484	-0.556641	-0.378418	-0.146484	0.00610352	0.15625		0.69664	0.722656	0.441895	0.554199	0.722656	0.837402	0.919434
0.317912	0.332031	-0.0712891	0.0634766	0.332031	0.535889	0.743164		0.938721	0.895996	0.579102	0.668945	0.895996	1.20117	1.34326
-0.176086	-0.078125	-0.662109	-0.505371	-0.078125	0.134277	0.179199		1.27062	1.26465	0.971191	1.13281	1.26465	1.44531	1.53516
0.736036	0.703125	0.29248	0.498047	0.703125	0.991211	1.27002
0.603957	0.629883	0.223145	0.449219	0.629883	0.830078	0.953125
0.905895	0.830078	0.371094	0.505371	0.830078	1.09863	1.50879
-0.280599	-0.180664	-0.800781	-0.651855	-0.180664	0.0219727	0.166016
0.0323712	0.0488281	-0.511719	-0.175781	0.0488281	0.313721	0.5
0.993527	0.981445	0.78125	0.854492	0.981445	1.10352	1.18994
0.11756	0.107422	-0.0634766	0.0146484	0.107422	0.220947	0.332031
0.975342	0.957031	0.81543	0.839844	0.957031	1.13037	1.17188
0.866039	0.898438	0.493164	0.654297	0.898438	1.08398	1.19629
0.235975	0.209961	-0.0878906	0.0878906	0.209961	0.383301	0.579102
0.29955	0.302734	-0.0126953	0.0744629	0.302734	0.496826	0.610352
0.407221	0.449219	0.0136719	0.239258	0.449219	0.611572	0.713867
0.290527	0.32959	0.0371094	0.129395	0.32959	0.424805	0.509766
-0.555725	-0.539551	-0.976074	-0.788574	-0.539551	-0.332031	-0.15918
-0.0597563	-0.0683594	-0.376953	-0.256348	-0.0683594	0.130615	0.259766
0.556229	0.537109	0.280273	0.389404	0.537109	0.681152	0.849609
0.847124	0.822754	0.307617	0.717773	0.822754	1.09863	1.2085
1.1284	1.16699	0.717773	0.952148	1.16699	1.31348	1.42188
0.648713	0.541992	-0.454102	0.0646973	0.541992	1.32812	1.77246
1.28299	1.2207	0.822266	1.03149	1.2207	1.52588	1.8291
0.226681	0.249023	0.0625	0.164795	0.249023	0.29541	0.337891
0.364029	0.380859	0.220703	0.29541	0.380859	0.438232	0.486328
0.121094	0.205078	-0.354004	-0.288086	0.205078	0.444336	0.583496
-0.0938014	-0.112305	-0.445312	-0.345459	-0.112305	0.0878906	0.387695
0.305923	0.332031	0.118164	0.202637	0.332031	0.404053	0.460938
0.962999	0.969238	0.696777	0.839844	0.969238	1.09863	1.19092
0.454625	0.458984	0.337891	0.375977	0.458984	0.537109	0.580078
0.342494	0.351562	0.185547	0.223389	0.351562	0.441895	0.532227
0.733027	0.732422	0.544922	0.639648	0.732422	0.830078	0.884766
1.07135	1.15479	0.467285	0.786133	1.15479	1.3623	1.51807
0.0887523	0.12207	-0.133789	0.0292969	0.12207	0.202637	0.262207
0.699958	0.683594	0.462402	0.59082	0.683594	0.830078	0.947754
1.43176	1.44043	1.03516	1.21094	1.44043	1.58203	1.81885
1.64411	1.6748	0.993164	1.31226	1.6748	2.0105	2.1709
0.901943	0.952148	0.310547	0.552979	0.952148	1.25	1.45801
1.67079	1.68945	1.38623	1.44775	1.68945	1.85791	1.95996
1.10535	1.24512	0.354004	0.710449	1.24512	1.41357	1.66553
1.50197	1.48926	0.893555	1.14136	1.48926	1.93604	2.13867
1.27542	1.11084	0.582031	0.808105	1.11084	1.57227	2.28418
1.51198	1.42578	0.794922	1.09863	1.42578	1.82251	2.48047
1.2054	1.30127	0.671387	1.02539	1.30127	1.49414	1.5918
1.14838	1.09375	0.540039	0.808105	1.09375	1.52954	1.80176
2.42599	2.37305	0.914062	1.35498	2.37305	3.45093	3.88184
1.33683	1.25977	0.769531	1.08887	1.25977	1.56128	1.9209
1.03542	1.04492	0.369141	0.588379	1.04492	1.45264	1.77832
1.14557	0.97168	-0.104492	0.439453	0.97168	1.89453	2.65674
1.46543	1.47217	1.12842	1.24512	1.47217	1.65039	1.81885
1.50692	1.55273	0.74707	1.08521	1.55273	1.88599	2.19238
0.874256	1.01562	-0.418457	0.288086	1.01562	1.47949	1.81055
1.09766	1.11328	0.710449	0.883789	1.11328	1.3208	1.47705
1.55918	1.26465	0.732422	0.892334	1.26465	1.89331	2.64648
3.18961	3.21289	1.47852	2.55615	3.21289	4.17969	4.79004
0.994195	0.847168	-0.291016	0.268555	0.847168	1.88965	2.19434
1.15788	1.05469	0.618164	0.834961	1.05469	1.47705	1.73535
1.65305	1.58447	1.30762	1.44775	1.58447	1.8335	2.22656
1.45683	1.52832	0.567383	1.02051	1.52832	1.90796	2.29199
1.21507	1.16455	0.769043	0.986328	1.16455	1.4917	1.74609
1.39853	1.39648	1.09229	1.2793	1.39648	1.54297	1.66211
0.969956	0.981445	0.782227	0.875244	0.981445	1.01562	1.19238
0.023763	0.0439453	-0.239258	-0.179443	0.0439453	0.229492	0.302734
0.150011	0.0415039	-0.435547	-0.224609	0.0415039	0.439453	0.834473
0.706829	0.708008	-0.127441	0.0732422	0.708008	1.17676	1.47363
0.658148	0.625	-0.0537109	0.343018	0.625	0.926514	1.28809
0.747958	0.732422	0.330078	0.552979	0.732422	0.914307	1.14844
1.04655	1.06445	0.697266	0.870361	1.06445	1.20483	1.43555
0.764413	0.761719	0.46582	0.633545	0.761719	0.878906	1.06348
0.742493	0.756836	0.577637	0.637207	0.756836	0.852051	0.887695
-0.573509	-0.654297	-0.986328	-0.906982	-0.654297	-0.198975	-0.117188
0.695917	0.710449	0.37793	0.50293	0.710449	0.922852	1.01807
0.750754	0.795898	0.416992	0.579834	0.795898	0.941162	1.04688
0.720079	0.661621	0.225586	0.415039	0.661621	0.981445	1.37842
0.429722	0.463867	-0.294434	-0.0390625	0.463867	0.800781	1.25
0.936023	0.908203	0.550781	0.653076	0.908203	1.20239	1.37305
0.423971	0.390625	-0.536621	-0.229492	0.390625	1.0498	1.46094
1.3053	1.26953	0.955078	1.14258	1.26953	1.49414	1.70117
0.400005	0.412598	0.112793	0.219727	0.412598	0.563965	0.683594
0.425692	0.41748	0.178711	0.292969	0.41748	0.561523	0.672852
1.07823	1.12305	0.712891	0.863037	1.12305	1.27441	1.4209
0.0430664	0.148926	-0.820312	-0.605469	0.148926	0.561523	0.817871
0.405341	0.405273	-0.0429688	0.180664	0.405273	0.666504	0.801758
1.03897	1.16211	0.546875	0.852051	1.16211	1.26221	1.34277
1.12162	1.12305	0.792969	1.01562	1.12305	1.30371	1.41113
0.570125	0.568848	0.280762	0.395508	0.568848	0.725098	0.900879
0.149114	0.131836	0.00878906	0.057373	0.131836	0.195312	0.393555
1.16429	1.19629	0.982422	1.12427	1.19629	1.26831	1.30762
0.299479	0.351562	-0.0576172	0.0915527	0.351562	0.499268	0.689453
0.00209263	-0.0146484	-0.238281	-0.133057	-0.0146484	0.167236	0.211914
0.325175	0.302734	0.0742188	0.15625	0.302734	0.443115	0.629883
0.170147	0.166016	-0.28418	-0.0878906	0.166016	0.419922	0.686523
1.03635	1.03516	0.664062	0.859375	1.03516	1.17676	1.39258
0.855976	0.854492	0.610352	0.714111	0.854492	0.987549	1.13379
0.824527	0.830078	0.406738	0.600586	0.830078	1.05957	1.21094
0.340974	0.34668	-0.195801	0.0488281	0.34668	0.668945	0.904297
1.06839	1.17676	0.498047	0.773926	1.17676	1.34277	1.49414
0.754134	0.766602	0.4375	0.615234	0.766602	0.905762	1.06934
0.87321	0.859375	0.70752	0.78125	0.859375	0.976562	1.09521
0.338765	0.327148	0.078125	0.185547	0.327148	0.487061	0.617188
0.81856	0.847168	0.368652	0.678711	0.847168	1.04492	1.1792
1.1794	1.10352	0.611816	0.842285	1.10352	1.41113	1.94824
0.968967	1.00342	0.580566	0.805664	1.00342	1.16211	1.30859
0.751953	0.827637	0.290527	0.583496	0.827637	0.964355	1.05469
1.00267	0.898438	0.548828	0.722656	0.898438	1.29761	1.5293
1.12505	1.1084	0.859375	0.959473	1.1084	1.27563	1.41113
0.711793	0.712891	0.132812	0.385742	0.712891	1.04492	1.35547
1.02771	1.01562	0.513184	0.766602	1.01562	1.28906	1.52344
0.0713642	0.107422	-0.462891	-0.390625	0.107422	0.41748	0.612305
1.26253	1.29395	0.944336	1.15234	1.29395	1.41113	1.51953
1.46069	1.26221	1.08887	1.17432	1.26221	1.62842	2.25342
0.98053	0.976562	0.462891	0.842285	0.976562	1.21826	1.48486
0.881762	0.898438	0.578125	0.706787	0.898438	1.10352	1.16797
0.400259	0.439453	0.0107422	0.255127	0.439453	0.634766	0.671875
0.63521	0.583496	0.0209961	0.283203	0.583496	0.913086	1.28174
0.0994141	0.170898	-0.332031	-0.159912	0.170898	0.351562	0.50293
0.415984	0.385742	0.162109	0.266113	0.385742	0.574951	0.760742
0.552059	0.517578	-0.186523	0.0976562	0.517578	1.10962	1.40918
0.793806	0.830078	0.195312	0.375977	0.830078	1.06689	1.50391
0.953234	0.908203	0.558594	0.664062	0.908203	1.18652	1.47119
1.16362	1.16211	0.812012	0.966797	1.16211	1.40137	1.49707
0.838083	0.874023	0.305664	0.581055	0.874023	1.13647	1.26953
1.41708	1.44531	1.13184	1.28174	1.44531	1.604	1.65625
0.338542	0.214844	0.0117188	0.136719	0.214844	0.549316	0.871094
1.56247	1.45508	0.90918	1.11328	1.45508	1.87744	2.45605
1.12275	1.12549	0.549805	0.771484	1.12549	1.44287	1.78857
0.740009	0.595703	0.253906	0.374756	0.595703	1.07666	1.45508
0.751154	0.74707	0.46875	0.576172	0.74707	0.882568	1.09375
1.15755	1.1499	0.927734	1.01074	1.1499	1.25488	1.41602
